# Supplementary material for: Sporothrix spp. Biofilms Impact in the Zoonotic Transmission Route: Feline Claws Associated Biofilms, Itraconazole Tolerance, and Potential Repurposing for Miltefosine
Source: Pathogens. 2022 Feb 3;11(2):206. doi: 10.3390/pathogens11020206 (PMC8880041; doi:10.3390/pathogens11020206)
Supplement: Supplementary file 1 [file pathogens-11-00206-s001.zip]

Archive with 1 entries (1 files):
- pathogens-1553524-SI.pdf
